# Supplementary material for: Genome-wide survey of Gγ subunit gene family in eight Rosaceae and expression analysis of PbrGGs in pear (Pyrus bretschneideri)
Source: BMC Plant Biol. 2021 Oct 15;21:471. doi: 10.1186/s12870-021-03250-9 (PMC8518290; doi:10.1186/s12870-021-03250-9)
Supplement: Supplementary file 1 — Additional file 1: Table S1. Numbers of Gγ subunit genes from different origins in eight Roseceae genomes [file 12870_2021_3250_MOESM1_ESM.xlsx]

## Sheet: Table 
Table S1 Numbers of Gγ subunit genes from different origins in eight Roseceae genomes
Species	No. of Gγ genes	No. of Gγ genes from different origins (percentage)
		Singleton	WGD	Tandem	Proximal	Dispersed
Chinese white pear	7	0	7 (100)	0	0	0
Apple	8	0	8 (100)	0	0	0
Peach	5	1 (20)	1 (20)	0	0	3 (60)
Strawberry	3	3 (100)	0	0	0	0
Japanese apricot	3	1 (33.3)	1 (33.3)	0	0	1 (33.3)
Black raspberry	2	1 (50)	1 (50)	0	0	0
Cherry	3	1 (33.3)	0	0	0	2 (66.7)
European pear	4	0	4 (100)	0	0	0
