# Supplementary material for: Genome-wide survey of Gγ subunit gene family in eight Rosaceae and expression analysis of PbrGGs in pear (Pyrus bretschneideri)
Source: BMC Plant Biol. 2021 Oct 15;21:471. doi: 10.1186/s12870-021-03250-9 (PMC8518290; doi:10.1186/s12870-021-03250-9)
Supplement: Supplementary file 2 — Additional file 2: Table S2. Synteny analysis of Gγ subunit gene regions in Rosaceae [file 12870_2021_3250_MOESM2_ESM.xlsx]

## Sheet: Table S2
Table S2 Synteny analysis of Gγ subunit gene regions in Rosaceae
Duplicated Gγ gene 1	Duplicated Gγ gene 2	Mean Ks	Number of homologous gene pairs	Number of genes
PbrGG1	PbrGG3	1.32	7	14
PbrGG2	PbrGG3	0.17	7	14
PbrGG4	PbrGG5	0.19	10	20
PbrGG6	PbrGG7	0.23	29	58
MD02G1093600	MD15G1218900	0.19	192	384
MD08G1133500	MD15G1110600	0.35	12	24
MD11G1277200	MD13G1202200	1.49	20	40
MD13G1202200	MD16G1202400	0.22	392	784
Prupe.1G024000.1	Prupe.8G233500.1	1.53	5	10
pycom11g24520	pycom03g20330	0.25	506	1014
pycom15g19410	pycom02g07380	0.22	698	1396
Note: The mean Ks was calculated by the six consecutive homologous gene pairs on each side flanking the Gγ subunit genes, and calculated the number of the homologous gene pairs and genes in those regions.
