# Supplementary material for: Genome-wide survey of Gγ subunit gene family in eight Rosaceae and expression analysis of PbrGGs in pear (Pyrus bretschneideri)
Source: BMC Plant Biol. 2021 Oct 15;21:471. doi: 10.1186/s12870-021-03250-9 (PMC8518290; doi:10.1186/s12870-021-03250-9)
Supplement: Supplementary file 3 — Additional file 3: Table S3. Ka, Ks, Ka/Ks, and divergence-time of paralogous genes among Gγ subunit gene family in Rosaceae [file 12870_2021_3250_MOESM3_ESM.xlsx]

## Sheet: pear-pear
Table S3 Ka, Ks, Ka/Ks, and divergence-time of paralogous genes among Gγ subunit gene family in Rosaceae
Gene ID	Gene ID	Ka	Ks	Ka/Ks	Divergence-Time (mya)
Pbr002651.1	Pbr021253.1	0.103361839064754	0.234598685404674	0.44059	7.81996
Pbr018868.1	Pbr012894.1	0.400868599196708	1.90463308786714	0.21047	63.4878
Pbr037429.2	Pbr027751.1	0.705291	0.589304975540828	1.19682	19.6435
	Mean	0.403174	0.909512	0.61596

## Sheet: pear-apple
Table S3 Ka, Ks, Ka/Ks, and divergence-time of orthologous genes among Gγ subunit gene family in Rosaceae
Gene ID	Gene ID	Ka	Ks	Ka/Ks	Divergence-Time (mya)
Pbr002651.1	MD08G1133500	0.068569	0.247769	0.276745	8.25898
	MD15G1110600	0.0277488	0.103216	0.268842	3.44053
Pbr012894.1	MD11G1277200	0.0477615	0.176486	0.270625	5.88285
	MD13G1202200	0.334813	2.31012	0.144933	77.004
Pbr018868.1	MD11G1277200	0.448414	2.08356	0.215216	69.452
	MD13G1202200	0.0303619	0.0792817	0.382963	2.64272
	MD16G1202400	0.00427047	0.0651168	0.0655818	2.17056
Pbr021253.1	MD08G1133500	0.0239132	0.0579999	0.412297	1.93333
	MD15G1110600	0.110641	0.254013	0.43557	8.46712
Pbr027751.1	MD02G1093600	0.516324	0.592676	0.871174	19.7559
	MD15G1218900	0.568107	0.714535	0.795072	23.8178
Pbr037429.2	MD02G1093600	0.135754	0.197861	0.686108	6.59536
Pbr014702.1	MD13G1202200	0.001	0.0598822	0.0166995	1.99607
	MD16G1202400	0.0248899	0.232941	0.106851	7.76471
	Mean	0.167326	0.512533	0.32647

## Sheet: pear-peach
Table S3 Ka, Ks, Ka/Ks, and divergence-time of orthologous genes among Gγ subunit gene family in Rosaceae
Gene ID	Gene ID	Ka	Ks	Ka/Ks	Divergence-Time (mya)
Pbr002651.1	Prupe.1G462900.1	0.165837	0.388995	0.426321	12.9665
Pbr012894.1	Prupe.1G024000.1	0.316638	1.24634	0.254054	41.5447
	Prupe.8G233500.1	0.0527779	0.379652	0.139017	12.6551
Pbr014702.1	Prupe.1G024000.1	0.0549348	0.517171	0.106222	17.239
Pbr018868.1	Prupe.1G024000.1	0.0437761	0.323931	0.13514	10.7977
Pbr021253.1	Prupe.1G462900.1	0.145146	0.356905	0.40668	11.8968
Pbr027751.1	Prupe.7G197000.1	0.557645	0.874743	0.637496	29.1581
Pbr037429.2	Prupe.7G197000.1	0.217878	0.374609	0.581615	12.487
	Mean	0.194329	0.557793	0.348389

## Sheet: pear-strawberry
Table S3 Ka, Ks, Ka/Ks, and divergence-time of orthologous genes among Gγ subunit gene family in Rosaceae
Gene ID	Gene ID	Ka	Ks	Ka/Ks	Divergence-Time (mya)
Pbr027751.1	FvH4_1g08850.1	0.528179	0.646074	0.81752	21.5358
Pbr037429.2	FvH4_1g08850.1	0.960204	1.00597	0.954503	33.5324
Pbr002651.1	FvH4_2g30640.1	0.284754	0.786585	0.362013	26.2195
Pbr021253.1	FvH4_2g30640.1	0.288607	0.785419	0.367457	26.1806
Pbr014702.1	FvH4_4g01800.1	0.122981	0.435223	0.282569	14.5074
Pbr018868.1	FvH4_4g01800.1	0.108933	0.43808	0.24866	14.6027
	Mean	0.382276	0.682892	0.55979

## Sheet: pear-Japanese apricot 
Table S3 Ka, Ks, Ka/Ks, and divergence-time of orthologous genes among Gγ subunit gene family in Rosaceae
Gene ID	Gene ID	Ka	Ks	Ka/Ks	Divergence-Time (mya)
Pbr002651.1	Pm004925	0.162454	0.379731	0.427813	12.6577
Pbr021253.1	Pm004925	0.148561	0.347276	0.427788	11.5759
Pbr012894.1	Pm020240	0.0533193	0.38262	0.139353	12.754
Pbr018868.1	Pm020240	0.41073	1.78985	0.229477	59.6617
Pbr027751.1	Pm027095	0.347327	0.52271	0.664473	17.4237
Pbr037429.2	Pm027095	0.620529	0.734677	0.844628	24.4892
	Mean	0.290487	0.692811	0.419287

## Sheet: pear-sweet cherry
Table S3 Ka, Ks, Ka/Ks, and divergence-time of orthologous genes among Gγ subunit gene family in Rosaceae
Gene ID	Gene ID	Ka	Ks	Ka/Ks	Divergence-Time (mya)
Pbr027751.1	Pav_sc0000129.1_g1210.1.mk	0.149028	0.310221	0.480393	10.3407
Pbr037429.2	Pav_sc0000129.1_g1210.1.mk	0.721378	0.80899	0.891701	26.9663
Pbr012894.1	Pav_sc0000983.1_g380.1.mk	0.0742619	0.357405	0.207781	11.9135
Pbr018868.1	Pav_sc0000983.1_g380.1.mk	0.423707	1.89857	0.223171	63.2857
Pbr002651.1	Pav_sc0003562.1_g080.1.mk	0.136219	0.385701	0.353172	12.8567
Pbr021253.1	Pav_sc0003562.1_g080.1.mk	0.162712	0.381646	0.426343	12.7215
	Mean	0.277884	0.690422	0.402484

## Sheet: pear-black raspberry
Table S3 Ka, Ks, Ka/Ks, and divergence-time of orthologous genes among Gγ subunit gene family in Rosaceae
Gene ID	Gene ID	Ka	Ks	Ka/Ks	Divergence-Time (mya)
Pbr027751.1	Ro01_G03005	0.278673	0.408497	0.682191	13.6166
Pbr037429.2	Ro01_G03005	1.0695	1.21545	0.879917	40.5151
Pbr012894.1	Ro02_G04020	0.0625129	0.559881	0.111654	18.6627
Pbr018868.1	Ro02_G04020	0.367925	1.03719	0.354733	34.573
	Mean	0.444652	0.805255	0.552188

## Sheet: pear-European pear
Table S3 Ka, Ks, Ka/Ks, and divergence-time of orthologous genes among Gγ subunit gene family in Rosaceae
Gene ID	Gene ID	Ka	Ks	Ka/Ks	Divergence-Time (mya)
Pbr027751.1	pycom02g07380	0.550869	0.507878	1.08465	16.9293
	pycom15g19410	0.590415	0.736035	0.802156	24.5345
Pbr037429.2	pycom02g07380	0.0467684	0.147964	0.316079	4.93214
	pycom15g19410	0.0123842	0.0139701	0.886475	0.465671
Pbr012894.1	pycom03g20330	0.0116583	0.0371977	0.313414	1.23992
	pycom11g24520	0.043692	0.19151	0.228145	6.38367
Pbr018868.1	pycom03g20330	0.416035	1.74034	0.239053	58.0114
	pycom11g24520	0.431315	2.15844	0.199828	71.9478
	Mean	0.262892	0.691667	0.380085

## Sheet: apple-apple
Table S3 Ka, Ks, Ka/Ks, and divergence-time of paralogous genes among Gγ subunit gene family in Rosaceae
Gene ID	Gene ID	Ka	Ks	Ka/Ks	Divergence-Time (mya)
MD02G1093600	MD15G1218900	0.0338144960114164	0.172721966558714	0.195774	5.7574
MD08G1133500	MD15G1110600	0.0820538292457463	0.275488676054317	0.297848	9.18296
MD11G1277200	MD13G1202200	0.365418603149362	2.15961769328147	0.169205	71.9873
MD13G1202200	MD16G1202400	0.0249071660759381	0.17610346448782	0.141435	5.87012
	Mean	0.126549	0.695983	0.201066

## Sheet: apple-peach
Table S3 Ka, Ks, Ka/Ks, and divergence-time of orthologous genes among Gγ subunit gene family in Rosaceae
Gene ID	Gene ID	Ka	Ks	Ka/Ks	Divergence-Time (mya)
MD02G1093600	Prupe.7G197000.1	0.0837246	0.533721	0.15687	17.7907
MD03G1256500	Prupe.1G024000.1	0.329236	1.32676	0.24815	44.2255
MD08G1133500	Prupe.1G462900.1	0.129147	0.362449	0.356317	12.0816
MD11G1277200	Prupe.1G024000.1	0.356545	1.39206	0.256128	46.402
	Prupe.8G233500.1	0.0912525	0.422012	0.216232	14.0671
MD13G1202200	Prupe.1G024000.1	0.0549735	0.409256	0.134325	13.6419
	Prupe.8G233500.1	0.342555	2.12923	0.160882	70.9743
MD15G1110600	Prupe.1G462900.1	0.140146	0.362227	0.386901	12.0742
MD15G1218900	Prupe.7G197000.1	0.0615231	0.312871	0.196641	10.429
MD16G1202400	Prupe.1G024000.1	0.0376911	0.456683	0.0825323	15.2228
	Mean	0.162679	0.770727	0.211073

[truncated: 26 more sheets: apple-strawberry, apple-Japanese apricot , apple-sweet cherry, apple-black raspberry, apple-European pear, strawberry-strawberry, strawberry-Japanese apricot , strawberry-peach, strawberry-sweet cherry, strawberry-black raspberry, strawberry-European pear, sweet cherry-Japanese apricot, sweet cherry-peach, sweet cherry-black raspberry, sweet cherry-European pear, European pear-European pear, European pear-Japanese apricot, European pear-black raspberry, European pear-peach, peach-peach …]
