# Supplementary material for: Genome-wide survey of Gγ subunit gene family in eight Rosaceae and expression analysis of PbrGGs in pear (Pyrus bretschneideri)
Source: BMC Plant Biol. 2021 Oct 15;21:471. doi: 10.1186/s12870-021-03250-9 (PMC8518290; doi:10.1186/s12870-021-03250-9)
Supplement: Supplementary file 4 — Additional file 4: Table S4. Prediction of subcellular localization of Gγ subunit protein in Chinese white pear [file 12870_2021_3250_MOESM4_ESM.xlsx]

## Sheet: Table S4
Table S4 Prediction of subcellular localization of Gγ subunit protein in Chinese white pear
Gene name	Possible location
PbrGG1	Plasma membrane, Golgi apparatus, nucleus
PbrGG2	Plasma membrane, Golgi apparatus, mitochondrion
PbrGG3	Plasma membrane, cytoplasm, nucleus
PbrGG4	Nucleus, plasma membrane, cytoplasm
PbrGG5	Nucleus, plasma membrane, cytoplasm
PbrGG6	Plasma membrane, extracellular region
PbrGG7	Plasma membrane, extracellular region
