# Supplementary material for: Genome-wide survey of Gγ subunit gene family in eight Rosaceae and expression analysis of PbrGGs in pear (Pyrus bretschneideri)
Source: BMC Plant Biol. 2021 Oct 15;21:471. doi: 10.1186/s12870-021-03250-9 (PMC8518290; doi:10.1186/s12870-021-03250-9)
Supplement: Supplementary file 5 — Additional file 5. Table S5. List of primers used in this work [file 12870_2021_3250_MOESM5_ESM.xlsx]

## Sheet: Table S5
List of primers used in this work
Primer Name	Purpose	Primer sequence(5'→3')
PbrGG1-F	qRT-PCR	GTAGCTCCGGTTGGTTCAGT
PbrGG1-R	qRT-PCR	CCTTCGATGTAGGGCAGCAA
PbrGG2-F	qRT-PCR	CCGATACGAGAGGGAAGCAC
PbrGG2-R	qRT-PCR	GGCTTTGTCTCTGCACCCTT
PbrGG3-F	qRT-PCR	CCCCCGCTACGATGCAAT
PbrGG3-R	qRT-PCR	AGAGGGCCGTGTGTTATTGG
PbrGG4-F	qRT-PCR	GAAGCGGAGATGGTCGTGG
PbrGG4-R	qRT-PCR	AGCGGCTCTGATTTTTGGAGTTAT
PbrGG5-F	qRT-PCR	TGGCCAATTTCCCACTTTCA
PbrGG5-R	qRT-PCR	TTCTGGAGTTGTTGGCTCCC
PbrGG6-F	qRT-PCR	ATGGGAAGCGCAGAGAAACA
PbrGG6-R	qRT-PCR	CGAAGAGAAAATGATACCATAGCCA
PbrGG7-F	qRT-PCR	TGTCGCTTCTGGAAATGGCT
PbrGG7-R	qRT-PCR	TTTTTGCAGCAGTTGGACCG
PbrActin-F	qRT-PCR	CAATGTGCCTGCCATGTATG
PbrActin-R	qRT-PCR	CCAGCAGCTTCCATTCCAAT
PbrGG1 user forward	PbrGG1 cloning in Nicotiana benthamiana leaves expression vector PC1300 for subcellular localization	ATGGCGTCCGATACGGCGTC
PbrGG1 user reversed		GAGTATCCAGCAGCTGCAAC
PbrGG2 user forward	PbrGG2 cloning in Nicotiana benthamiana leaves expression vector PC1300 for subcellular localization	ATGCAATCGGATGGGTCGG
PbrGG2 user reversed		CAATATCCAGCACCTGCAACC
PbrGG3 user forward	PbrGG3 cloning in Nicotiana benthamiana leaves expression vector PC1300 for subcellular localization	ATGCAATCGGATAGGTCGGA
PbrGG3 user reversed		CAATATCCAGCATCTGCAACCTT
PbrGG4 user forward	PbrGG4 cloning in Nicotiana benthamiana leaves expression vector PC1300 for subcellular localization	ATGGATAACCAAGTAGAAGAAGAA
PbrGG4 user reversed		GATCCAGCGGCTCTGATTTTTG
PbrGG5 user forward	PbrGG5 cloning in Nicotiana benthamiana leaves expression vector PC1300 for subcellular localization	ATGGATAAGCAAGTAGAAGAAGCAAA
PbrGG5 user reversed		GATCCAGCGGCTGTGGTTT
PbrGG6 user forward	PbrGG6 cloning in Nicotiana benthamiana leaves expression vector PC1300 for subcellular localization	ATGGCAGCTCCTTCTGGT
PbrGG6 user reversed		TTCTACAACAGCAACACGGT
PbrGG7 user forward	PbrGG7 cloning in Nicotiana benthamiana leaves expression vector PC1300 for subcellular localization	ATGGCAGCTCCTTCTGGTTG
PbrGG7 user reversed		ATAACATATACTACAAGGGTTGCAACAG
